# Supplementary material for: Study on the isolation of rhizosphere bacteria and the mechanism of growth promotion in winter wheat in response to drought stress
Source: Front Plant Sci. 2025 Aug 19;16:1595554. doi: 10.3389/fpls.2025.1595554 (PMC12406708; doi:10.3389/fpls.2025.1595554)
Supplement: Supplementary file 3 [file Table2.xlsx]

## Sheet: 文献做表
	Trait	Gene name	Function	Microbacteriumsp.I2		Microbacterium sp. K2		Arthrobacter sp.R4
				Gene id	I2&K2Identity（%）	Gene id	I2&R4Identity（%）	Gene id	K2&R4Identity（%）
	nitrogen fixation	nifH	Nitrogenase iron protein	gene1278, gene1835, gene3374	NA	gene1070, gene2263	NA	gene0661, gene1192, gene2413, gene2828, gene2436, gene2531	NA
		nifJ	Pyruvate:ferredoxin (flavodoxin) oxidoreductase	gene0004, gene1122	NA	gene1082, gene1861	NA	gene2510	NA
		nifU	Fe-S cluster assembly protein NifU	gene1385	NA	gene1617	NA	gene0543, gene3639	NA
		nifB	Nitrogenase cofactor biosynthesis protein NifB		NA	gene1440, gene2860, gene3234	NA	gene0190, gene0491, gene2444	NA
		nifN	Nitrogenase iron-molybdenum cofactor biosynthesis protein NifN		NA	gene0011, gene1265, gene2332	NA	gene0049, gene0340, gene1865, gene3166	NA
		nifQ	Nitrogen fixation protein NifQ		NA	gene2148	NA	gene0235	NA
		nifV	Homocitrate synthase		NA	gene0410, gene1354, gene1518	NA	gene0098, gene0949	NA
		nifT	Putative nitrogen fixation protein NifT		NA	gene0134, gene0880	NA	gene0432, gene0910	NA
		nifW	Nitrogenase-stabilizing/protective protein NifW		NA	gene0096, gene2973, gene2991	NA	gene2751	NA
		nifZ	Nitrogen fixation protein NifZ		NA	gene0042, gene0692	NA		NA
	Phosphate solubilization	PhoA	DedA family protein	gene3377, gene3741, gene0789	NA	gene0081, gene0252, gene1731, gene1163	NA	gene2095, gene2463, gene0046, gene0693, gene1908	NA
		PhoB	phosphate regulon response regulator PhoB	gene0835	NA	gene1534	NA		NA
		PhoC	Phosphonates import ATP-binding protein PhoC	gene3742	NA	gene0017, gene3147	NA	gene0007, gene0153	NA
		phoD	alkaline phosphatase D	gene0159	NA	gene0100, gene0592, gene3446	NA	gene0337, gene3312, gene3541, gene3626	NA
		phoE	Phosphate-import permease protein PhoE	gene2392	NA	gene0154, gene0595, gene2356	NA	gene0652, gene1271, gene0930, gene3625	NA
		phoR	alkaline phosphatase synthesis sensor protein PhoR	gene0391, gene3354	68.27	gene0324, gene1159, gene3281, gene3353, gene1382	NA	gene3504, gene1006, gene2398, gene0131, gene0872	NA
		phoU	phosphate signaling complex protein PhoU	gene0392	77.33	gene3280	NA	gene1684	NA
		phoH	Predicted ATPase related to phosphate starvation-inducible protein PhoH	gene2185	NA	gene0252	NA	gene1420	NA
		phoP	alkaline phosphatase synthesis response regulator PhoP		NA		NA	gene1732, gene4210	NA
		pstA	permease PstA	gene0409	64.05	gene0221, gene1531, gene3268	55.86	gene1017	52.34
		pstB	ATP-binding protein PstB	gene0410	89.58	gene3581, gene3267	83.4	gene1018	80.7
		pstC	permease subunit PstC	gene0408	67.52	gene3269	62.13	gene1016	61.98
		pstS	phosphate ABC transporter substrate-binding protein PstS	gene0407	60.54	gene3270	47.43	gene1015	47.85
		ugpQ	VOC family protein	gene1924, gene2125	NA		NA	gene1248, gene2360	NA
		ugpB	sn-glycerol 3-phosphate transport system substrate-binding protein		NA		NA	gene2386	NA
		ugpE	sn-glycerol 3-phosphate transport system permease protein		NA		NA	gene2387	NA
	Siderophore production	ceuB	Petrobactin import system permease protein FatD		NA	gene1539	NA	gene1070	NA
		ceuC	Petrobactin import system permease protein FatC		NA	gene1538	NA		NA
		fepA	TonB-dependent siderophore receptor		NA	gene0351, gene3581	NA	gene0007, gene1453	NA
		fepB	Fe2+-enterobactin ABC transporter substrate-binding protein	gene3792	NA	gene1502, gene2138	NA	gene2034, gene3541	NA
		fepC	Iron-enterobactin ABC transporter ATP-binding protein	gene2421, gene3149	58.82, 54.55	gene1920, gene3582	64.31, 54.79	gene4449	61.22
		fepD	Fe3+-siderophore ABC transporter permease	gene2419, gene3151	70.67, 44.90	gene1922, gene3584	52.65, 45.27	gene2914, gene4447	51.33, 49.33
		fepG	Iron-enterobactin ABC transporter permease	gene2420, gene3150	71.31, 39.72	gene1921, gene3583	43.62, 38.46	gene4448	45.56, 36.53
		fagD	Probable siderophore-binding lipoprotein YfiY	gene3152	32.23, 34.56	gene1923, gene3585	27.91	gene4446	43.38, 29.67
		sirA	Uncharacterized ABC transporter ATP-binding protein YfmR	gene0122	NA	gene2456	NA	gene3532	NA
		sirB	CbiX/SirB N-terminal domain-containing protein		NA		NA	gene3533	NA
	IAA production	iaaB	Zinc transport system ATP-binding protein TroB	gene0389, gene0983, gene1062, gene2636, gene3606	NA	gene1581, gene2087	NA	gene0843, gene1026, gene3144, gene4080	NA
		iaaF	RNA polymerase sigma factor	gene0440, gene1096, gene1462, gene2286	NA	gene0723	NA	gene3194	NA
		iaaL	tryptophan synthase subunit alpha	gene0579	NA	gene3123	NA	gene2990	NA
		trpA	Tryptophan synthase alpha chain	gene2329	74.81	gene0542	53.38	gene2990	56.25
		trpB	Tryptophan synthase beta chain	gene2328	87.94	gene0541	68.99	gene2989	67.23
		trpC	Indole-3-glycerol phosphate synthase	gene2327	77.73	gene0540	55.65	gene2988	51.42
		trpD	Anthranilate phosphoribosyltransferase	gene2484	NA	gene0095	NA	gene1443	NA
		trpS	Tryptophan–tRNA ligase	gene2707	NA	gene2288, gene3439	NA	gene0443	NA
		trpE	Anthranilate synthase component 1		NA		NA	gene2985	NA
	ACC deaminase activity	accA	Acetyl-/propionyl-coenzyme A carboxylase alpha chain	gene2750	NA	gene3471, gene1832, gene0599	NA	gene0584, gene0729, gene2176	NA
		accB	Biotin-dependent 3-methylcrotonyl-coenzyme A carboxylase beta1 subunit	gene2397	NA	gene0600, gene1563	NA	gene2175, gene2690	NA
		accD	Propionyl-CoA carboxylase beta chain	gene2757, gene3663	NA	gene2314	NA	gene0048, gene3568	NA
	Drought tolerance	ostA	Trehalose-6-phosphate synthase	gene3210, gene1956	74.78	gene0753	63.07	gene0009, gene0173	61.29
		ostB	Trehalose-phosphate phosphatase A	gene1957	49.01	gene0752	40.84	gene0008, gene4332	42.4
		thuE	trehalose/maltose transport system substrate-binding protein	gene0543	NA	gene0893	NA	gene4215, gene0928, gene1921	NA
		thuF	carbohydrate ABC transporter permease	gene0199, gene0212, gene1223, gene3164	NA	gene2132, gene2867	NA	gene0812, gene1640, gene1920, gene4420, gene0927	NA
		thuG	trehalose/maltose transport system permease protein		NA		NA	gene0926, gene1919	NA
		treC	glycoside hydrolase family 13 protein	gene3877	NA	gene0412, gene2937	NA		NA
		treX	glycogen debranching protein GlgX	gene2036, gene2062	NA	gene1554	NA	gene2430	71.94
		treS	trehalose synthase	gene0872	NA		NA	gene1671, gene2087	NA
		treP	alpha,alpha-trehalose phosphorylase		NA	gene3213	NA	gene1131	NA
		treT	glycosyltransferase		NA	gene3059, gene3074	NA	gene1743	NA
		treZ	malto-oligosyltrehalose trehalohydrolase		NA	gene1556	NA	gene2432	58.26
		treY	malto-oligosyltrehalose synthase		NA	gene1555	NA	gene2431	55.94
		tsL1	UDPglucose 6-dehydrogenase	gene2354	NA	gene3068	NA		NA
